# Supplementary material for: Effect of Inoculation with Arbuscular Mycorrhizal Fungi and Fungicide Application on the Secondary Metabolism of Solanum tuberosum Leaves
Source: Plants (Basel). 2022 Jan 21;11(3):278. doi: 10.3390/plants11030278 (PMC8838535; doi:10.3390/plants11030278)
Supplement: Supplementary file 1 [file plants-11-00278-s001.zip]

Archive with 1 entries (1 files):
- plants-1543325-Suplemmentary.pdf
